# Supplementary material for: Mendelian randomization analysis reveals causal relationship between obstetric-related diseases and COVID-19
Source: Virol J. 2024 Mar 25;21:73. doi: 10.1186/s12985-024-02348-4 (PMC10964700; doi:10.1186/s12985-024-02348-4)
Supplement: Supplementary file 1 — Supplementary Material 1. [file 12985_2024_2348_MOESM1_ESM.xlsx]

## Sheet: Sheet1
IV_Outcomes
final_SNPs.SNP	final_SNPs.id.exposure	final_SNPs.id.outcome	R2	F_statistic
rs10070196	ebi-a-GCST011073	finn-b-GEST_DIABETES	6.0455e-06	10.1793
rs10936744	ebi-a-GCST011073	finn-b-GEST_DIABETES	1.07581e-05	18.1144
rs12482060	ebi-a-GCST011073	finn-b-GEST_DIABETES	9.20153e-06	15.4934
rs1853415	ebi-a-GCST011073	finn-b-GEST_DIABETES	6.1422e-06	10.3421
rs2109069	ebi-a-GCST011073	finn-b-GEST_DIABETES	7.68778e-06	12.9445
rs2271616	ebi-a-GCST011073	finn-b-GEST_DIABETES	1.329e-05	22.3775
rs35508621	ebi-a-GCST011073	finn-b-GEST_DIABETES	8.46659e-06	14.2559
rs757405	ebi-a-GCST011073	finn-b-GEST_DIABETES	1.00092e-05	16.8533
rs9524378	ebi-a-GCST011073	finn-b-GEST_DIABETES	7.30696e-06	12.3033
rs10070196	ebi-a-GCST011073	finn-b-O15_AMNIOT_OTHER	6.0455e-06	10.1793
rs10936744	ebi-a-GCST011073	finn-b-O15_AMNIOT_OTHER	1.07581e-05	18.1144
rs12482060	ebi-a-GCST011073	finn-b-O15_AMNIOT_OTHER	9.20153e-06	15.4934
rs1853415	ebi-a-GCST011073	finn-b-O15_AMNIOT_OTHER	6.1422e-06	10.3421
rs2109069	ebi-a-GCST011073	finn-b-O15_AMNIOT_OTHER	7.68778e-06	12.9445
rs2271616	ebi-a-GCST011073	finn-b-O15_AMNIOT_OTHER	1.329e-05	22.3775
rs35508621	ebi-a-GCST011073	finn-b-O15_AMNIOT_OTHER	8.46659e-06	14.2559
rs757405	ebi-a-GCST011073	finn-b-O15_AMNIOT_OTHER	1.00092e-05	16.8533
rs9524378	ebi-a-GCST011073	finn-b-O15_AMNIOT_OTHER	7.30696e-06	12.3033
rs10070196	ebi-a-GCST011073	finn-b-O15_ICP	6.0455e-06	10.1793
rs10936744	ebi-a-GCST011073	finn-b-O15_ICP	1.07581e-05	18.1144
rs12482060	ebi-a-GCST011073	finn-b-O15_ICP	9.20153e-06	15.4934
rs1853415	ebi-a-GCST011073	finn-b-O15_ICP	6.1422e-06	10.3421
rs2109069	ebi-a-GCST011073	finn-b-O15_ICP	7.68778e-06	12.9445
rs2271616	ebi-a-GCST011073	finn-b-O15_ICP	1.329e-05	22.3775
rs35508621	ebi-a-GCST011073	finn-b-O15_ICP	8.46659e-06	14.2559
rs757405	ebi-a-GCST011073	finn-b-O15_ICP	1.00092e-05	16.8533
rs9524378	ebi-a-GCST011073	finn-b-O15_ICP	7.30696e-06	12.3033
rs10070196	ebi-a-GCST011073	finn-b-O15_PLAC_DISORD	6.0455e-06	10.1793
rs10936744	ebi-a-GCST011073	finn-b-O15_PLAC_DISORD	1.07581e-05	18.1144
rs12482060	ebi-a-GCST011073	finn-b-O15_PLAC_DISORD	9.20153e-06	15.4934
rs1853415	ebi-a-GCST011073	finn-b-O15_PLAC_DISORD	6.1422e-06	10.3421
rs2109069	ebi-a-GCST011073	finn-b-O15_PLAC_DISORD	7.68778e-06	12.9445
rs2271616	ebi-a-GCST011073	finn-b-O15_PLAC_DISORD	1.329e-05	22.3775
rs35508621	ebi-a-GCST011073	finn-b-O15_PLAC_DISORD	8.46659e-06	14.2559
rs757405	ebi-a-GCST011073	finn-b-O15_PLAC_DISORD	1.00092e-05	16.8533
rs9524378	ebi-a-GCST011073	finn-b-O15_PLAC_DISORD	7.30696e-06	12.3033
rs10070196	ebi-a-GCST011073	ukb-b-13378	6.0455e-06	10.1793
rs10936744	ebi-a-GCST011073	ukb-b-13378	1.07581e-05	18.1144
rs12482060	ebi-a-GCST011073	ukb-b-13378	9.20153e-06	15.4934
rs1853415	ebi-a-GCST011073	ukb-b-13378	6.1422e-06	10.3421
rs2109069	ebi-a-GCST011073	ukb-b-13378	7.68778e-06	12.9445
rs2271616	ebi-a-GCST011073	ukb-b-13378	1.329e-05	22.3775
rs35508621	ebi-a-GCST011073	ukb-b-13378	8.46659e-06	14.2559
rs757405	ebi-a-GCST011073	ukb-b-13378	1.00092e-05	16.8533
rs9524378	ebi-a-GCST011073	ukb-b-13378	7.30696e-06	12.3033
rs10070196	ebi-a-GCST011073	ukb-b-13535	6.0455e-06	10.1793
rs10936744	ebi-a-GCST011073	ukb-b-13535	1.07581e-05	18.1144
rs12482060	ebi-a-GCST011073	ukb-b-13535	9.20153e-06	15.4934
rs1853415	ebi-a-GCST011073	ukb-b-13535	6.1422e-06	10.3421
rs2109069	ebi-a-GCST011073	ukb-b-13535	7.68778e-06	12.9445
rs757405	ebi-a-GCST011073	ukb-b-13535	1.00092e-05	16.8533
rs9524378	ebi-a-GCST011073	ukb-b-13535	7.30696e-06	12.3033
rs10070196	ebi-a-GCST011073	ukb-b-6412	6.0455e-06	10.1793
rs10936744	ebi-a-GCST011073	ukb-b-6412	1.07581e-05	18.1144
rs12482060	ebi-a-GCST011073	ukb-b-6412	9.20153e-06	15.4934
rs1853415	ebi-a-GCST011073	ukb-b-6412	6.1422e-06	10.3421
rs2109069	ebi-a-GCST011073	ukb-b-6412	7.68778e-06	12.9445
rs2271616	ebi-a-GCST011073	ukb-b-6412	1.329e-05	22.3775
rs35508621	ebi-a-GCST011073	ukb-b-6412	8.46659e-06	14.2559
rs757405	ebi-a-GCST011073	ukb-b-6412	1.00092e-05	16.8533
rs9524378	ebi-a-GCST011073	ukb-b-6412	7.30696e-06	12.3033
rs10070196	ebi-a-GCST011073	ukb-b-419	6.0455e-06	10.1793
rs10936744	ebi-a-GCST011073	ukb-b-419	1.07581e-05	18.1144
rs12482060	ebi-a-GCST011073	ukb-b-419	9.20153e-06	15.4934
rs1853415	ebi-a-GCST011073	ukb-b-419	6.1422e-06	10.3421
rs2109069	ebi-a-GCST011073	ukb-b-419	7.68778e-06	12.9445
rs2271616	ebi-a-GCST011073	ukb-b-419	1.329e-05	22.3775
rs757405	ebi-a-GCST011073	ukb-b-419	1.00092e-05	16.8533
rs9524378	ebi-a-GCST011073	ukb-b-419	7.30696e-06	12.3033
